# Supplementary material for: Alendronate as Bioactive Coating on Titanium Surfaces: An Investigation of CaP–Alendronate Interactions
Source: Materials (Basel). 2024 Jun 3;17(11):2703. doi: 10.3390/ma17112703 (PMC11173899; doi:10.3390/ma17112703)
Supplement: Supplementary file 1 [file materials-17-02703-s001.zip]

Archive with 1 entries (1 files):
- materials-2980838-supplementary.pdf
